# Supplementary material for: Amino acid sensing in hypothalamic tanycytes via umami taste receptors
Source: Mol Metab. 2017 Sep 14;6(11):1480–92. doi: 10.1016/j.molmet.2017.08.015 (PMC5681271; doi:10.1016/j.molmet.2017.08.015)
Supplement: Supplementary file 5 [file mmc2.xlsx]

## Sheet: Fig 1
5 mM Arg	5 mM Lys	5 mM Ser	10 mM Ser	5 mM Ala	10 mM Ala	5 mM Pro	10 mM Pro
0.4798	0.1711	0.236	0.18617	0.0144	0.50202	0.0138	0.0645076
0.393	0.6228	0.0514	0.23846	0.0159	0.42779	0.0014	0.111388
0.229221	0.3898	0.0434	0.08771	0.0192	0.51789	0.0893	0.0223576
0.189541	0.1999	0.0664	0.19982	0.0578	0.70345		0.0757818
0.349607	0.3418		0.09082	0.0206	0.10057		0.0402933
0.245685	0.2775				0.11148		0.0265611
					0.17989		0.08802
					0.16639		0.192444
					0.35061		0.0577333
					0.45093		0.0947879
					0.07391
					0.08482

## Sheet: Fig 2
Control Arg	IMP	Wash
0.06634	0.115913	0.078
0.0961533	0.0985	0.352447
0.111574	0.201892	0.229738
0.124838	0.0965714	0.134429
0.0989167	0.187358	0.09805
0.04325	0.055775	0.041375
0.0463407	0.0478519	0.0640741
0.0482815	0.0958815	0.048437
0.133787	0.200807	0.0694533
0.101948	0.209563	0.376296
0.02548	0.42686	0.03522
0.111363	0.104311	0.0354815
0.102206	0.0887667	0.0271
0.0828711	0.174067	0.0884756

## Sheet: Fig 3
Control Arg	PPADS/MRS	Wash		Control Arg	Suramin/MRS	Wash		Control Arg	BBG/MRS	Wash
0.229	0.141	0.185		0.279	0.123	0.193		0.307256	0.217128	0.212174
0.19	0.062	0.174		0.191	0.094	0.129		0.434173	0.17406	0.260513
0.35	0.071	0.141		0.32	0.123	0.177		0.516544	0.347231	0.293497
0.245685	0.136806	0.326188		0.487	0.213	0.388		0.571594	0.20257	0.308248
				0.321	0.096	0.154		0.407711	0.201894	0.248539
								0.415624	0.386194	0.243818
								0.52599	0.217067	0.257692

## Sheet: Fig 5a
Control Arg	10 μM CBX	Wash		Control Arg	100 μM CBX	Wash		Control Arg	Probenecid	Wash
0.163722	0.0478	0.129472		0.230242	0.0701818	0.0597152		0.422	0.422	0.466
0.243697	0.143769	0.153026		0.281	0.0518359	0.157		0.742	0.5	0.497
0.446358	0.0931273	0.214455		0.256584	0.117791	0.102663		0.286	0.251	0.285
0.468	0.281	0.157		0.414077	0.0781692	0.163395		0.261913	0.181359	0.606497
0.225072	0.105283	0.14905		0.757	0.246	0.248		0.730452	0.110667	0.614896
0.63	0.242	0.182		0.525178	0.0702722	0.175661		0.247827	0.295733	0.33804
0.4402	0.206959	0.247441		0.468	0.248567	0.333322		0.591	0.416	0.581
0.479	0.197	0.181		0.531392	0.300075	0.33575

## Sheet: Fig 5d
Control Arg	10panx	Control Arg	Gap26	Control Arg	aCSF
0.581	0.271	0.392	0.098	0.212	0.183
0.17	0.07	0.169	0.085	0.244133	0.390406
0.258	0.175	0.409	0.156842	0.527394	0.345891
0.233	0.024	0.406648	0.222433	0.231	0.145
0.15	0.14	0.305847	0.246188	0.144	0.238
0.228	0.156	0.464	0.342	0.446	0.292
0.676	0.305	0.414	0.486	0.334	0.366
0.406	0.31	0.498	0.484	0.678	0.637
0.22	0.236	0.275	0.4	0.433	0.499
0.225	0.047	0.301	0.06	0.292	0.177
0.389	0.237			0.496	0.226
				0.555	0.125
				0.458	0.225

## Sheet: Fig 5e
Control Ala	RuR	Wash
0.366	0.156	0.225
0.164	0.068	0.13
0.614	0.197	0.394
0.243	0.177	0.256
0.247	0.022	0.059

## Sheet: FIg 5f
Control Ala	RuR	Wash
4.1941	2.98538	3.07711
5.35695	2.9584	3.21606
15.1062	8.10071	10.2244
6.5499	2.36385	2.55864
5.12304	2.56193	3.11015

## Sheet: Fig 6b
WT Ala	KO Ala	WT Lys	KO Lys	WT Arg	KO Arg
0.0132889	0.0514992	0.171535	0.0439379	0.0805884	0.0517848
0.0449302	0.0070058	0.0527507	0.0686351	0.127372	0.316556
0.0106333	0.0338177	0.136685	0.0304894	0.0635108	0.217662
0.0177667	0.008455	0.140115	0.0244038	0.142593	0.178224
0.0811464	0.0166727	0.112354	0.0876719	0.0619165	0.272144
0.026897	0.115454	0.0717324	0.0175956	0.346973	0.211939
0.0482	0.0845606	0.075975	0.0453965	0.322505	0.0869586
0.0543478	0.0485644	0.293408	0.0219983	0.20531	0.0477253
0.0449153	0.0821464	0.121853	0.195548	0.260911	0.127652
0.0231815	0.0382444	0.110242	0.0495045	0.0544569	0.0465581
0.0504984	0.0367934	0.0521568	0.115728	0.0626107	0.0865917
0.0809575	0.03496	0.0603476	0.0456622	0.0773737	0.0414667
0.0742303	0.0227143	0.0925585	0.0512755	0.18254	0.168196
0.0425886	0.07375	0.156843	0.0892314	0.1002	0.123211
0.0541953	0.0483694	0.272098	0.0874667	0.185107	0.190277
0.0482732	0.031181	0.189137	0.127968	0.297972	0.0670194
0.023851	0.0714635	0.107421	0.125499	0.17173	0.270203
0.0755944	0.0953234	0.109575	0.073384	0.107059	0.235108
0.0421	0.0541667	0.116969	0.0669767	0.152697	0.0568639
0.020376	0.0372543	0.181318	0.0284074	0.105617	0.229407
0.0987205		0.104952	0.0660571	0.17778	0.139923
0.0196842		0.0276317	0.202887	0.186084
0.0504613		0.0499882	0.19377	0.25231
0.0825504		0.111555

## Sheet: Fig 6c
WT Ala	KO Ala	WT Lys	KO Lys	WT Arg	KO Arg
0.0177667	0.0514992	0.136685	0.0439379	0.346973	0.0517848
0.0811464	0.0070058	0.140115	0.0686351	0.322505	0.0477253
0.026897	0.0382444	0.112354	0.0304894	0.20531	0.0465581
0.0482	0.0367934	0.0603476	0.0175956	0.260911	0.0865917
0.0809575	0.0953234	0.104952	0.0219983	0.105617	0.0414667
0.0987205	0.0541667	0.0276317	0.0495045	0.17778	0.0568639
0.0196842	0.0372543	0.0499882	0.0456622	0.186084	0.229407
0.0504613		0.111555	0.0512755	0.25231	0.139923
0.0825504			0.0660571
			0.202887
			0.19377

## Sheet: Fig 6d
WT Ala	KO Ala	WT Lys	KO Lys	WT Arg	KO Arg
0.0132889	0.0338177	0.171535	0.0244038	0.0805884	0.316556
0.0449302	0.008455	0.0527507	0.0876719	0.127372	0.217662
0.0106333	0.0166727	0.0717324	0.0453965	0.0635108	0.178224
0.0543478	0.115454	0.075975	0.195548	0.142593	0.272144
0.0449153	0.0845606	0.293408	0.115728	0.0619165	0.211939
0.0231815	0.0485644	0.121853	0.0892314	0.0544569	0.0869586
0.0504984	0.0821464	0.110242	0.0874667	0.0626107	0.127652
0.0742303	0.03496	0.0521568	0.127968	0.0773737	0.168196
0.0425886	0.0227143	0.0925585	0.125499	0.18254	0.123211
0.0541953	0.07375	0.156843	0.073384	0.1002	0.190277
0.0482732	0.0483694	0.272098	0.0669767	0.185107	0.0670194
0.023851	0.031181	0.189137	0.0284074	0.297972	0.270203
0.0755944	0.0714635	0.107421		0.17173	0.235108
0.0421		0.109575		0.107059
0.020376		0.116969		0.152697
		0.181318

[truncated: 5 more sheets: Fig 7c, Fig 7d, Supp Fig 2, Supp Fig 3, Supp Fig 4]
